# Supplementary material for: Hemp Seed Protein-Derived Lipase Inhibitory Peptides Attenuate High-Fat Diet-Induced Obesity: Evidence from Intestinal Fat Digestion and Gut–Liver Axis Regulation
Source: Foods. 2026 Jun 5;15(11):2040. doi: 10.3390/foods15112040 (PMC13257395; doi:10.3390/foods15112040)
Supplement: Supplementary file 1 [file foods-15-02040-s001.zip]

Archive with 1 entries (1 files):
- foods-4313580-supplementary.pdf
